# Supplementary material for: A New Look at Cultivar Preference in Hoplocampa testudinea (Hymenoptera: Tenthredinidae) on Apple in the Annapolis Valley of Nova Scotia, Canada
Source: Insects. 2021 Aug 27;12(9):769. doi: 10.3390/insects12090769 (PMC8466372; doi:10.3390/insects12090769)
Supplement: Supplementary file 1 [file insects-12-00769-s001.zip]

Archive with 1 entries (1 files):
- insects-1331017-supplementary.pdf
